# Supplementary material for: Analysis of Life Cycle Environmental Impacts of Using Enogen Corn in Beef Cattle Rations
Source: Animals (Basel). 2021 Oct 9;11(10):2916. doi: 10.3390/ani11102916 (PMC8532713; doi:10.3390/ani11102916)
Supplement: Supplementary file 1 [file animals-11-02916-s001.zip]

Archive with 1 entries (1 files):
- animals-1403029-supplementary.pdf
